# Supplementary material for: Efficacy of simultaneous VEGF‐A/ANG‐2 neutralization in suppressing spontaneous choroidal neovascularization
Source: EMBO Mol Med. 2019 Apr 30;11(5):e10204. doi: 10.15252/emmm.201810204 (PMC6505683; doi:10.15252/emmm.201810204)
Supplement: Supplementary file 2 — Source Data for Appendix [file EMMM-11-e10204-s004.zip]

Archive with 2 entries (2 files):
- Source data files.zip
- Source_data_files.zip
