# Supplementary material for: Efficacy of simultaneous VEGF‐A/ANG‐2 neutralization in suppressing spontaneous choroidal neovascularization
Source: EMBO Mol Med. 2019 Apr 30;11(5):e10204. doi: 10.15252/emmm.201810204 (PMC6505683; doi:10.15252/emmm.201810204)
Supplement: Supplementary file 4 — Source Data for Figure 1 [file EMMM-11-e10204-s002.zip]

Archive with 1 entries (1 files):
- emmm201810204-sup-0002-SDataFig1
