# Supplementary material for: Efficacy of simultaneous VEGF‐A/ANG‐2 neutralization in suppressing spontaneous choroidal neovascularization
Source: EMBO Mol Med. 2019 Apr 30;11(5):e10204. doi: 10.15252/emmm.201810204 (PMC6505683; doi:10.15252/emmm.201810204)
Supplement: Supplementary file 5 — Source Data for Figure 2A [file EMMM-11-e10204-s003.xlsx]

## Sheet: Sheet1
Figure 2A
Treatment	N (RPE/choroid)	Mean	SEM
Untreated	5	819.6	132.4
IgG control	5	762.6	89.7
Anti-VEGF-A	5	460.6	119.9
Anti-ANG-2	5	507.6	71.3
Anti-VEGF-A/ANG-2	5	347.4	51.1
RPE, retinal pigment epithelium; SEM, standard error of the mean; ANG-2,Angiopoietin-2; VEGF-A, Vascular endothelial growth factor A; IgG, immunoglobulin.
